# Supplementary material for: Butyric acid alleviates LPS-induced intestinal mucosal barrier damage by inhibiting the RhoA/ROCK2/MLCK signaling pathway in Caco2 cells
Source: PLoS One. 2024 Dec 26;19(12):e0316362. doi: 10.1371/journal.pone.0316362 (PMC11670954; doi:10.1371/journal.pone.0316362)
Supplement: S1 File — (ZIP) [file pone.0316362.s001.zip]

Archive with 127 entries (121 files):
- PLOS ONE Surporting infomation/
- PLOS ONE Surporting infomation/raw data202412121.xlsx
- PLOS ONE Surporting infomation/raw image/
- PLOS ONE Surporting infomation/raw image/Fig 3E/
- PLOS ONE Surporting infomation/raw image/Fig 3E/BA group Occludin 20x4合并.jpg
- PLOS ONE Surporting infomation/raw image/Fig 3E/BA group ZO-1 20x4.jpg
- PLOS ONE Surporting infomation/raw image/Fig 3E/BL group Occludin 20x3合并.jpg
- PLOS ONE Surporting infomation/raw image/Fig 3E/BL group ZO-1 20x3.jpg
- PLOS ONE Surporting infomation/raw image/Fig 3E/C2-BA group Occludin_20x4_RGB(1)绿色.jpg
- PLOS ONE Surporting infomation/raw image/Fig 3E/C2-BA group ZO-1_20x4_RGB(1).jpg
- PLOS ONE Surporting infomation/raw image/Fig 3E/C2-BL group Occludin_20x3_RGB(1).jpg
- PLOS ONE Surporting infomation/raw image/Fig 3E/C2-BL group ZO-1_20x3_RGB(1).jpg
- PLOS ONE Surporting infomation/raw image/Fig 3E/C2-control group  Occludin_20x11_RGB 绿色.jpg
- PLOS ONE Surporting infomation/raw image/Fig 3E/C2-control group ZO-1_20x4_RGB.jpg
- PLOS ONE Surporting infomation/raw image/Fig 3E/C2-LPS group  Occludin_20x19_RGB(1)绿色.jpg
- PLOS ONE Surporting infomation/raw image/Fig 3E/C2-LPS group ZO-1_20x1_RGB(1).jpg
- PLOS ONE Surporting infomation/raw image/Fig 3E/C3-BA group Occludin_20x4_RGB(1)l蓝色.jpg
- PLOS ONE Surporting infomation/raw image/Fig 3E/C3-BA group ZO-1_20x4_RGB(1).jpg
- PLOS ONE Surporting infomation/raw image/Fig 3E/C3-BL group Occludin_20x3_RGB(1)蓝色.jpg
- PLOS ONE Surporting infomation/raw image/Fig 3E/C3-BL group ZO-1_20x3_RGB(1).jpg
- PLOS ONE Surporting infomation/raw image/Fig 3E/C3-control goup ZO-1_20x4_RGB.jpg
- PLOS ONE Surporting infomation/raw image/Fig 3E/C3-control group Occludin_20x11_RGB(1)蓝色.jpg
- PLOS ONE Surporting infomation/raw image/Fig 3E/C3-LPS group Occludin_20x19_RGB(1)蓝色.jpg
- PLOS ONE Surporting infomation/raw image/Fig 3E/C3-LPS group ZO-1 20x6.jpg
- PLOS ONE Surporting infomation/raw image/Fig 3E/control group Occludin 20x11合并.jpg
- PLOS ONE Surporting infomation/raw image/Fig 3E/control group ZO-1_20x4_RGB.jpg
- PLOS ONE Surporting infomation/raw image/Fig 3E/LPS group Occludin 20x19 合并.jpg
- PLOS ONE Surporting infomation/raw image/Fig 3E/LPS group ZO-1 20x6.jpg
- PLOS ONE Surporting infomation/raw image/Fig 4G/
- PLOS ONE Surporting infomation/raw image/Fig 4G/BA group  MLCK 20x9.jpg
- PLOS ONE Surporting infomation/raw image/Fig 4G/BA group  RhoA 20x2 合并.jpg
- PLOS ONE Surporting infomation/raw image/Fig 4G/BA group  ROCK 20x9合并.jpg
- PLOS ONE Surporting infomation/raw image/Fig 4G/BL group  MLCK 20x4.jpg
- PLOS ONE Surporting infomation/raw image/Fig 4G/BL group  RhoA 20x6 合并.jpg
- PLOS ONE Surporting infomation/raw image/Fig 4G/BLgroup  ROCK 20x7.jpg
- PLOS ONE Surporting infomation/raw image/Fig 4G/C2-BA group  RhoA_20x2_RGB绿色.jpg
- PLOS ONE Surporting infomation/raw image/Fig 4G/C2-BA group  ROCK_20x9_RGB(1).jpg
- PLOS ONE Surporting infomation/raw image/Fig 4G/C2-BA group MLCK_20x9_RGB(1).jpg
- PLOS ONE Surporting infomation/raw image/Fig 4G/C2-BL group  RhoA_20x6_RGB(1)绿色.jpg
- PLOS ONE Surporting infomation/raw image/Fig 4G/C2-BL group  ROCK_20x7_RGB(1).jpg
- PLOS ONE Surporting infomation/raw image/Fig 4G/C2-BL group MLCK_20x4_RGB(1).jpg
- PLOS ONE Surporting infomation/raw image/Fig 4G/C2-control group  MLCK_20x7_RGB(1).jpg
- PLOS ONE Surporting infomation/raw image/Fig 4G/C2-control group RhoA_20x23_RGB(2)绿色.jpg
- PLOS ONE Surporting infomation/raw image/Fig 4G/C2-control group ROCK_20x7_RGB(1)绿色.jpg
- PLOS ONE Surporting infomation/raw image/Fig 4G/C2-LPS group  MLCK_20x3_RGB(1).jpg
- PLOS ONE Surporting infomation/raw image/Fig 4G/C2-LPS group  RhoA_20x26_RGB(1)绿色.jpg
- PLOS ONE Surporting infomation/raw image/Fig 4G/C2-LPS group  ROCK_20x1_RGB(1).jpg
- PLOS ONE Surporting infomation/raw image/Fig 4G/C3-BA group  RhoA_20x2_RGB蓝色.jpg
- PLOS ONE Surporting infomation/raw image/Fig 4G/C3-BA group  ROCK_20x9_RGB(1).jpg
- PLOS ONE Surporting infomation/raw image/Fig 4G/C3-BA group MLCK_20x9_RGB(1).jpg
- PLOS ONE Surporting infomation/raw image/Fig 4G/C3-BL group  RhoA_20x6_RGB(1)蓝色.jpg
- PLOS ONE Surporting infomation/raw image/Fig 4G/C3-BL group  ROCK_20x7_RGB(1).jpg
- PLOS ONE Surporting infomation/raw image/Fig 4G/C3-BL group MLCK_20x4_RGB(1).jpg
- PLOS ONE Surporting infomation/raw image/Fig 4G/C3-control group  RhoA_20x23_RGB(2)蓝色.jpg
- PLOS ONE Surporting infomation/raw image/Fig 4G/C3-control group  ROCK_20x7_RGB(1)蓝色.jpg
- PLOS ONE Surporting infomation/raw image/Fig 4G/C3-control group MLCK_20x7_RGB(1).jpg
- PLOS ONE Surporting infomation/raw image/Fig 4G/C3-LPS group  RhoA_20x26_RGB(1)蓝色.jpg
- PLOS ONE Surporting infomation/raw image/Fig 4G/C3-LPS group MLCK_20x3_RGB(1).jpg
- PLOS ONE Surporting infomation/raw image/Fig 4G/C3-LPSgroup ROCK_20x1_RGB(1).jpg
- PLOS ONE Surporting infomation/raw image/Fig 4G/control group  MLCK 20x7.jpg
- PLOS ONE Surporting infomation/raw image/Fig 4G/control group  RhoA 20x23合并.jpg
- PLOS ONE Surporting infomation/raw image/Fig 4G/control group  ROCK 20x7合并.jpg
- PLOS ONE Surporting infomation/raw image/Fig 4G/LPS group  MLCK 20x3.jpg
- PLOS ONE Surporting infomation/raw image/Fig 4G/LPS group  RhoA 20x26 合并.jpg
- PLOS ONE Surporting infomation/raw image/Fig 4G/LPS group  ROCK 20x1.jpg
- PLOS ONE Surporting infomation/raw image/Fig 6E/
- PLOS ONE Surporting infomation/raw image/Fig 6E/BI group  Occludin_20x11_RGB合并.jpg
- PLOS ONE Surporting infomation/raw image/Fig 6E/BI group ZO-1 20x1.jpg
- PLOS ONE Surporting infomation/raw image/Fig 6E/BLI group Occludin 20x4合并1.jpg
- PLOS ONE Surporting infomation/raw image/Fig 6E/BLI group ZO-1 20x1.jpg
- PLOS ONE Surporting infomation/raw image/Fig 6E/C2-BI group Occludin_20x11_RGB(1)绿色.jpg
- PLOS ONE Surporting infomation/raw image/Fig 6E/C2-BI group ZO-1_20x1_RGB(1).jpg
- PLOS ONE Surporting infomation/raw image/Fig 6E/C2-BLI group Occludin_20x4_RGB(1)绿色.jpg
- PLOS ONE Surporting infomation/raw image/Fig 6E/C2-BLI group ZO-1_20x2_RGB(1).jpg
- PLOS ONE Surporting infomation/raw image/Fig 6E/C2-CI group  Occludin_20x23_RGB(1)绿色.jpg
- PLOS ONE Surporting infomation/raw image/Fig 6E/C2-CI group ZO-1_20x5_RGB(1).jpg
- PLOS ONE Surporting infomation/raw image/Fig 6E/C2-LPS group  Occludin_20x13_RGB绿色.jpg
- PLOS ONE Surporting infomation/raw image/Fig 6E/C2-LPS group ZO-1_20x7_RGB(1).jpg
- PLOS ONE Surporting infomation/raw image/Fig 6E/C3-BI group  Occludin_20x11_RGB(1)蓝色.jpg
- PLOS ONE Surporting infomation/raw image/Fig 6E/C3-BI group  ZO-1_20x1_RGB(1).jpg
- PLOS ONE Surporting infomation/raw image/Fig 6E/C3-BLI group  Occludin_20x4_RGB(1)蓝色.jpg
- PLOS ONE Surporting infomation/raw image/Fig 6E/C3-BLI group ZO-1_20x2_RGB(1).jpg
- PLOS ONE Surporting infomation/raw image/Fig 6E/C3-CI group  Occludin_20x23_RGB(1)蓝色.jpg
- PLOS ONE Surporting infomation/raw image/Fig 6E/C3-CI group ZO-1_20x5_RGB(1).jpg
- PLOS ONE Surporting infomation/raw image/Fig 6E/C3-LPS group  Occludin_20x13_RGB蓝色.jpg
- PLOS ONE Surporting infomation/raw image/Fig 6E/C3-LPS group  ZO-1_20x7_RGB(1).jpg
- PLOS ONE Surporting infomation/raw image/Fig 6E/CI group  Occludin_20x23_RGB合并.jpg
- PLOS ONE Surporting infomation/raw image/Fig 6E/CI group ZO-1 20x5.jpg
- PLOS ONE Surporting infomation/raw image/Fig 6E/LPS group  Occludin_20x13_RGB合并.jpg
- PLOS ONE Surporting infomation/raw image/Fig 6E/LPS group  ZO-1 20x7.jpg
- PLOS ONE Surporting infomation/raw image/Fig 7G/
- PLOS ONE Surporting infomation/raw image/Fig 7G/BI group MLCK 20x3.jpg
- PLOS ONE Surporting infomation/raw image/Fig 7G/BI group RhoA 20x9 合并.jpg
- PLOS ONE Surporting infomation/raw image/Fig 7G/BI group ROCK 20x8合并.jpg
- PLOS ONE Surporting infomation/raw image/Fig 7G/BLI group MLCK 20x10.jpg
- PLOS ONE Surporting infomation/raw image/Fig 7G/BLI group RhoA 20x2合并.jpg
- PLOS ONE Surporting infomation/raw image/Fig 7G/BLI group ROCK 20x5合并.jpg
- PLOS ONE Surporting infomation/raw image/Fig 7G/C2-BI group  RhoA_20x9_RGB(1)绿色.jpg
- PLOS ONE Surporting infomation/raw image/Fig 7G/C2-BI group  ROCK_20x8_RGB(1).jpg
- PLOS ONE Surporting infomation/raw image/Fig 7G/C2-BI group MLCK_20x3_RGB(1).jpg
- PLOS ONE Surporting infomation/raw image/Fig 7G/C2-BLI group  RhoA_20x2_RGB(1)绿色.jpg
- PLOS ONE Surporting infomation/raw image/Fig 7G/C2-BLI group MLCK_20x10_RGB(1).jpg
- PLOS ONE Surporting infomation/raw image/Fig 7G/C2-BLI group ROCK_20x5_RGB(1).jpg
- PLOS ONE Surporting infomation/raw image/Fig 7G/C2-CI group  MLCK_20x12_RGB(1).jpg
- PLOS ONE Surporting infomation/raw image/Fig 7G/C2-CI group  RhoA_20x19_RGB(1)绿色.jpg
- PLOS ONE Surporting infomation/raw image/Fig 7G/C2-CI group ROCK_20x4_RGB(1).jpg
- PLOS ONE Surporting infomation/raw image/Fig 7G/C2-LI group  RhoA_20x36_RGB绿色.jpg
- PLOS ONE Surporting infomation/raw image/Fig 7G/C2-LI group  ROCK_20x1_RGB(1)蓝色.jpg
- PLOS ONE Surporting infomation/raw image/Fig 7G/C2-LI group MLCK_20x1_RGB(1).jpg
- PLOS ONE Surporting infomation/raw image/Fig 7G/C3-BI  group MLCK_20x3_RGB(1).jpg
- PLOS ONE Surporting infomation/raw image/Fig 7G/C3-BI group  RhoA_20x9_RGB(1)蓝色.jpg
- PLOS ONE Surporting infomation/raw image/Fig 7G/C3-BI group  ROCK_20x8_RGB(1).jpg
- PLOS ONE Surporting infomation/raw image/Fig 7G/C3-BLI group  RhoA_20x2_RGB(1)蓝色.jpg
- PLOS ONE Surporting infomation/raw image/Fig 7G/C3-BLI group  ROCK_20x5_RGB(1).jpg
- PLOS ONE Surporting infomation/raw image/Fig 7G/C3-BLI MLCK group  20x10.jpg
- PLOS ONE Surporting infomation/raw image/Fig 7G/C3-CI group  MLCK_20x12_RGB(1).jpg
- PLOS ONE Surporting infomation/raw image/Fig 7G/C3-CI group  ROCK_20x4_RGB(1)蓝色.jpg
- PLOS ONE Surporting infomation/raw image/Fig 7G/C3-CI group RhoA_20x19_RGB(1)蓝色.jpg
- PLOS ONE Surporting infomation/raw image/Fig 7G/C3-LI group  MLCK_20x1_RGB(1).jpg
- PLOS ONE Surporting infomation/raw image/Fig 7G/C3-LI group  RhoA_20x36_RGB蓝色.jpg
- PLOS ONE Surporting infomation/raw image/Fig 7G/C3-LI group ROCK_20x1_RGB(1)蓝色.jpg
- PLOS ONE Surporting infomation/raw image/Fig 7G/CI group MLCK 20x12合并.jpg
- PLOS ONE Surporting infomation/raw image/Fig 7G/CI group RhoA 20x19合并.jpg
- PLOS ONE Surporting infomation/raw image/Fig 7G/CI group ROCK 20x4.jpg
- PLOS ONE Surporting infomation/raw image/Fig 7G/LI group MLCK 20x1.jpg
- PLOS ONE Surporting infomation/raw image/Fig 7G/LI group RhoA_20x36_RGB.jpg
- PLOS ONE Surporting infomation/raw image/Fig 7G/LI group ROCK 20x1合并.jpg
