# Supplementary material for: Butyric acid alleviates LPS-induced intestinal mucosal barrier damage by inhibiting the RhoA/ROCK2/MLCK signaling pathway in Caco2 cells
Source: PLoS One. 2024 Dec 26;19(12):e0316362. doi: 10.1371/journal.pone.0316362 (PMC11670954; doi:10.1371/journal.pone.0316362)
Supplement: S1 File — (ZIP) [file pone.0316362.s001.zip › PLOS ONE Surporting infomation/raw data202412121.xlsx]

## Sheet: Fig 1A
	Fig 1A	cell viability (%)
concentration of butyrate (mmol/L)	6h			12h			18h			24h				30h		36h
0	100	99.9266	100.073	99.9767	100	100.012	99.9377	100.045	100.009	100.443	99.6469	99.9249	100.009	100.018	100.035	98.8565	100	101.143
0.05	100.426	100.25	100.382	105.075	105.075	105.075	109.777	109.804	109.786	108.842	108.775	108.842	107.511	107.546	107.537	106.871	106.84	107.079
0.1	103.773	104.022	103.303	108.358	108.288	108.264	120.116	120.107	120.098	124.115	124.213	124.716	118.786	118.804	118.795	113.441	112.786	113.202
0.2	114.005	114.166	113.462	118.461	118.205	118.24	131.496	131.541	131.514	145.233	144.985	145.008	128.399	128.417	128.426	120.821	121.05	120.988
0.5	102.628	101.453	101.365	108.125	108.078	108.055	124.087	124.114	124.105	124.251	124.701	124.611	119.868	119.886	119.894	110.083	110.187	109.875
1	100.161	100.191	100.22	105.541	105.552	105.261	111.193	111.184	111.175	103.17	103.155	103.215	99.2876	99.3052	99.314	98.4407	97.6091	97.7131
2	98.9871	99.677	99.0311	99.1968	99.1852	99.1503	104.069	104.052	104.061	92.6677	92.8931	92.833	90.5101	90.686	90.6684	89.6985	89.7193	89.7297
5	96.1245	95.6107	95.8896	94.7154	94.7038	94.6572	99.4479	99.4568	99.4746	89.0391	89.0166	89.0016	87.3439	87.3527	87.3263	86.4033	86.5177	86.7256
10	92.7041	92.8802	92.7921	87.8128	87.6964	87.743	94.3811	94.3722	94.3544	85.1476	85.065	85.08	81.847	81.8558	81.8382	79.4906	79.4491	79.3659
20	90.6929	90.8544	90.7516	85.2287	85.2404	85.2636	91.9145	91.9234	91.9412	72.0081	71.9931	71.9781	71.5831	71.7326	71.7678	71.9751	72.3181	72.2765

## Sheet: Fig 1B 
	Fig 1B	cell viability (%)
concentration of LPS (μg/mL)	18h			24h			30h
0	96.3849	96.5128	96.4489	100.007	100	99.9863	100.052	100.035	99.9223
0.2	95.1065	95.1776	95.142	89.8061	89.8267	89.8609	82.1925	82.2961	82.2098
0.5	92.3935	92.4148	92.429	87.059	87.0521	87.011	81.8904	81.8817	81.8731
1	89.446	89.4389	89.4247	82.3936	82.421	82.4279	71.0747	70.997	71.0315
2	84.7656	84.7798	84.7869	78.8587	78.8724	78.8929	58.1096	58.101	57.8248
5	80.902	80.7955	80.8381	71.7682	71.686	71.6312	39.0505	38.9987	39.1454
10	66.5909	66.4489	66.2997	58.0462	58.0393	58.0325	21.476	21.4588	21.4502
20	47.831	47.892	47.8352	43.8035	43.783	43.7693	13.1463	13.2585	13.0945
50	32.7358	32.7294	32.7237	30.1089	30.1226	30.1158	11.8774	11.8429	11.7825
100	24.3047	25.0021	24.3935	20.7371	20.7508	20.744	10.8243	10.6776	10.5654

## Sheet: Fig 1C
Fig 1C		cell viability (%)
concentration of LPS (μg/mL)
0	99.8905	99.9316	100.185
2	86.1814	86.2567	86.2909
5	79.19	79.0601	79.0395
10	76.0774	76.0843	76.0911
20	56.5399	56.4304	56.7041
50	37.7822	37.7685	37.7753

## Sheet: Fig 2A
Fig 2A The change of TEER with elongation of culture time on day 1-22
days	control group			BA group			BL group			LPS group
0	73	75	70	72	73	74	71	73	76	75	73	72
2	150	154	159	152	155	157	154	152	156	157	158	157
4	299	289	292	290	295	298	297	296	295	296	297	298
6	502	504	503	501	503	505	506	504	502	501	507	505
8	740	743	746	745	746	747	746	745	748	748	746	742
10	970	976	965	970	973	974	973	972	975	978	979	980
12	1120	1134	1125	1126	1129	1121	1130	1128	1127	1126	1129	1126
14	1350	1340	1350	1351	1352	1350	1349	1348	1349	1351	1354	1352
15	1478	1470	1468	1479	1480	1481	1476	1475	1479	1476	1475	1474
16	1567	1589	1569	1571	1572	1574	1572	1575	1571	1576	1573	1572
17	1620	1625	1630	1631	1629	1628	1627	1629	1630	1631	1628	1629
18	1687	1689	1692	1689	1690	1691	1686	1685	1684	1683	1689	1690
19	1700	1704	1703	1701	1705	1706	1709	1710	1709	1701	1704	1708
20	1714	1717	1718	1717	1716	1719	1715	1718	1714	1713	1712	1718
21	1717	1719	1718	1718	1719	1720	1718	1717	1719	1720	1718	1716
22	1718	1720	1716	1720	1721	1719	1456	1468	1470	1120	1123	1128

## Sheet: Fig 2B
Fig 2B BA alleviated LPS-induced decreased TEER in Caco2 cells after treatment for 24 hours
concentration of BA	LPS 0 μg/mL			LPS 5 μg/mL
BA 0 mmol/L	1718	1720	1716	1120	1123	1128
BA 0.2 mmol/L	1720	1721	1719	1456	1468	1470

## Sheet: Fig 2C
	Fig 2C BA alleviated LPS-induced increased concetration of FD-4 flux in Caco2 cells on day 22
		LPS 0 μg/mL				LPS 5 μg/mL
	BA 0 mmolL	4.6144	4.59685	4.58004	4.58558	8.80348	8.82515	8.81849	8.83558
	BA 0.2 mmol/L	3.02009	3.12575	3.06846	2.97608	7.07526	7.0757	7.08225	7.08682

## Sheet: Fig 3A
	Fig 3A Relative expressions of the mRNA levels of ZO-1
		LPS 0 μg/mL			LPS 5 μg/mL
	BA 0 mmol/L	1.04608	0.970634	0.984866	0.191577	0.176654	0.180241
	BA 0.2 mmol/L	1.78964	1.69662	1.73829	0.4772	0.589134	0.513938

## Sheet: Fig 3B
	Fig 3B Relative expressions of the mRNA levels of Occludin
		LPS 0 μg/mL			LPS 5 μg/mL
	BA 0 mmol/L	0.993781	0.99103	1.01537	0.207043	0.196146	0.184667
	BA 0.2 mmol/L	1.79212	1.73829	1.75281	0.436383	0.426514	0.45681

## Sheet: Fig 3C
	Fig 3C Relative average fluorescence intensity of ZO-1 in Caco2 cells
		LPS 0 μg/mL						LPS 5 μg/mL
	BA 0 mmol/L	1.00021	1.00279	1.00864	0.991554	0.998049	0.998754	0.827191	0.785464	0.805315	0.850486	0.808822	0.837084
	BA 0.2 mmol/L	0.997033	1.02149	1.01019	1.01329	1.01084	1.01182	0.936094	0.91327	0.902833	0.862224	0.893338	0.890341

## Sheet: Fig 3 D
	Fig 3D Relative average fluorescence intensity of Occludin
		LPS 0 μg/mL						LPS 5 μg/mL
	BA 0 mmol/L	1.01108	0.99376	0.997138	1.002	0.99507	1.00095	0.560316	0.550429	0.583277	0.540683	0.527101	0.525178
	BA 0.2 mmol/L	0.980973	1.00301	1.01405	1.0056	1.00606	0.998968	0.823536	0.822903	0.822019	0.836478	0.824473	0.837074

[truncated: 19 more sheets: Fig 4A, Fig 4B, Fig 4C, Fig 4D, Fig 4E, Fig 4F, Fig 5A, Fig 5B, Fig 5C, Fig 6A, Fig 6B, Fig 6C, Fig 6D, Fig 7A, Fig 7B, Fig 7C, Fig 7D, Fig 7E, Fig 7F]
